# Supplementary material for: Human Papilloma Viruses and Breast Cancer
Source: Front Oncol. 2015 Dec 16;5:277. doi: 10.3389/fonc.2015.00277 (PMC4679879; doi:10.3389/fonc.2015.00277)
Supplement: Supplementary file 2 [file table_1.xlsx]

## Sheet: Sheet1
sample	HPV type	length		sequence found	HPV genes	AGE	ER	PR	HER2	TYPE
1	18, 27	450		AATTATGTGGACTTTGGAACTGAGTCCTTGACCTATGGGGTCACTGGGACAAAACGATGAAATAGATGGAGTTAATCATCAACATTTACCAGCCCGACGAGAATTGAGCTAGTAGTAGAAAGCTCAGCAGACGACCTTCGAGCATTCCAGACGAGGACGAAAATGCAACAGACACAGGGTCGGATATGGTAGATTTTATTAATGATGCACAAGTGTTGCATGTTTTAAAACGAAAGTTTGCAGGAGGCAGATTAGCCCTGTTGCGTTACAAATGTGGTAAGAGTAGACTAACAGTTGCTATTGTTACACGTACCTGAAACTTGTATGTTAATTCAACCACCAAAATTGCGCAATGGGCATTTGATAATGAGCTGACAGATGAAAGCGATATGGCATTTG…	2xE7, 5xE1	46	POS	POS	NEG	IDC
2	22	100		GGACATTGGGAGGTGCATGTTAATAAAGATACTGTGTTTACCCCTGTTACCAGTTGGAGTCGCCTCCCAGAACTCCGCACCCGAACCGGCATCCACCTCC	E2	80	POS	POS	NEG	ILC
3	22	73		TAGAAGCTGCGTGCTCAGATGATAGTGACTTAGATAATAGTTTGGAAAAGTTATTTGAAGATGGTACAGAGTC	E1	61	POS	POS	NEG	IDC
4	23	100		CGAGAATTTGATTATAAACATTTGCAGTTAATCTGGACAGAAGAAGATTTTTGAAATTCAACAATTTTATCAGCTAACTGTGTATGGTCGTGAAATTGAG	E6	77	POS	POS	EQ	IDC
5	38	50		TGTCTGAAGGGTCTGGTGGCCAGCAGATAGGAGGTACCAGAACAGCAGAA	L2	56	POS	POS	NEG	ILC
6	38, 113	150		TAGATGCGTCCAAACAATTGTTACAGCAGCATTGTTTTTATATATGGCTTGTAGAGACACTGTTGTAAGACTAATAGCTACATTATTACAGGTGCATGAAAACCTACAGAAAGAGAGGATCCATTTGCTAAATATACTTTTTGGAATGTT	E1,L1	80	POS	POS	NEG	IDC
7	110	100		GTCTCCTTATGCTTCTGAGTCATGGACATTAATGCAGACTAGTTTGGAAGGTCCACCTGCGAACTGCTTTAAGAAAGGTCCATACAATATTGAAGTAATG	E2	52	POS	POS	NEG	IDC
8	113	50		ATTGGAAAGGATTGTGTAGACATTGTGGGTCGATAGAATGATTGGGAAAC	E7	68	POS	POS	NEG	IDC
9	113	50		CATAATCCTTCTTTTCAAATCATTTCTGAGTCAACTCCAACAAGTGGAGA	L2	76	POS	POS	NEG	IDC
10	113	100		GTTACTGGAGGCCGTGGATCTTCAGCCATTTTAGAAGTAGCTGATCCAAGGCTAGGGAGCCTTCAATTGCAACAGAAAGTATTGAACTGCAAGAATTTCC	L2	49	POS	POS	NEG	IDC
11	113	100		CTTAATGAGTTTGAGGAACCTCCAGATAGACAATTTTTAGATGTAGCTAGCAGATTAGGCCGCAGAGCTACTATTCGCACACGTAGTGGTGCCCAAGTTG	L2	80				IDC
12	104, 151	100		ATAAGTACAGGCCGCGGTACTGGTGGCACAACAGGATATGTACCTCTTGGATGTCAAATGAAATTTCCACCCTTAATCATTACATCTAATATAAGTTTGA	E1,L2	42	POS	POS		MIXED
13	80	100		CGAGAAACCTCCACCTCCTCCGAGCGGGGAAGGGGAGGGAGAAGTAGAAGGTGGAGATGCTAACAAATTGAAATGCTTTCGCTTCAGAGCTAAGAAAAAG	E4	31	NEG	NEG	NEG	OTHER
14	124	100		AGCGCATCCAGTATGGCGGAGAATAATAAAGGTACTATAGATGCTAAAGATAATTGATGATGGGGACGTGGAGCAGGGGAATTCCCGGGAACTATTTCAG	E7	71	POS	POS	NEG	IDC
15	65	50		CAATGTGCAAATGGCCAGATTTTCTAAAAATGAGTAAAGATGTCTATGGA	L1	63	POS	POS	NEG	IDC
16	65	100		CAGCAAAAGGAGATTATTTCAGGAGGACAGTGGGATATTTGAAGATGAAGGGCGTGCTACAATGCTTGCAAAATTTAAAGATTGGTATGGGGTTTCATAT	E1	68	POS	POS	NEG	IDC
17	132	48		TTTTAATGTATATACAGGTAACGATAACAACAAAAAGTTAAGTATTCC	L2	71	POS	POS	NEG	ILC
18	16	1106		TCAGGACCCACAGGAGCGACCCAGAAAGTTACCACAGTTATGCACAGATGTGATTTGTTAATTAGGTGTATTAACTGTCAAAAGCCACTGTGTCCTGAAGAAAAGCAAAGACATCTGGACAAAAATGGACCGGTCGATGTATGTCTTGTTGCAGATCATCAAGAACACGTAGAGAAACCCAGCTGTAATCATGCATGGAGATACACCTACCTGTTATGAGCAATTAAATGACAGCTCAGAGGAGGAGGATGAAATAGACAGCTGGACAAGCAGAACCGGACAGAGCCCATTACAATATTGTAACCTTTTGTTGCAAGTGTGACTCTACGCTTCGGTTGTGCGTACAAAGCACACACGTAGACATTCGTACTTTGGAAGACCTGTTAATGGGCGAATTGT…	4xE6,1xE7,3xE1,5xE2,1xE4
19	16	96		GTTCAAATTATTTTCCTACACCTAGTGGTTCTATGGTTACCTCTGATGAACCAACTATTTGTTACTGTTGTTGATACTACACGCAGTACAAATATG	L1	46	POS	POS	NEG	IDC
20	31	96		TAGATTTGCAACCTGAGGCAACTGACCTCCACTGTTATGAGCAATTACACAGTCCAGCTGGACAAGCAGAACCGGACACATCCAATTACAATATCG	2xE7	55	POS	POS	NEG	ILC
21	5	100		ATCTTTTCAAATAATAACTGAGTCTACTCCAGCACAAGGGGAATCGTCTCTATACATTTGAAATTGAAGAACCAACTCCTCCACGCCGCAGCAGTACTCC	L2	60	POS	POS	NEG	ILC
22	93	100		CTGAGCAGGACAGTGGAGTAGAGCTGAACTTAACAAATGAAGTTGAAGATGGGAAAATGTACATTACAAGGAACTTATGAGATGTAGTAATTTGAAAGCT	E1	69	NEG	NEG	NEG	IDC
23	137	100		CAATAACAGACGTGCAACTATGTTGGCAAAGTTTAAAGACTATTTTCAAGCAGAAGAAGTGTTAGACGCTTCTAAGGTTATGTTACAACAACATTGTGTT	E1	56	POS	POS	NEG	IDC
24	15	48		TTTGAAATGCAAACATGGCCTAGTAGATACAGTTTTGAAATACAAGAA	L2	84	POS	POS	NEG	IDC
25	17	50		TACAGAATATAATTCTCAAAATATCAGAGAGTATTTAAGACATGTAGAAG	L1	62	POS	POS	NEG	ILC
26	17	100		AGATGTAAGTTTAGATATAGTTAATGAAACATGCAAATATCCTGATTTTTCAGATGGTTCTGTAAATCAGGATCACAAATTTTATTTACCAGCTCAAACT	L1	57	POS	POS		ILC
27	17	100		TGAGCAAGTGGGAAAATCAGTTCGATCAGTTGGTAGAAACCCTGGTGGGCGCTAACAAACTGAAATGCTTTCGATATAGAGCAAAAAAGCGATATGGCAG	NO GENE	72	NEG	NEG	NEG	IDC
28	19	100		TATTAGGTCATCAAAATGCTGAAGCAAGTAGTTTTGATTTGTCTGAAATGAGCACCAGAAAACAGCAATGCTGTGGCATGGCTTGCACATAATAATCAAG	E1	59	POS	POS	EQ	IDC
29	35	50		AACGACCTTACAAACTGCATGATTTGTGCAACGAGGTAGAAGAAAGCATC	E6	54	POS	POS	NEG	IDC
30	52	48		AGAAGGACAAGTAGATTACTATGGGTTATATTATTGGTGTGATGGAGA	E2	54	POS	POS	EQ	ILC
31	52	423		AGCAATTACTACATTGTGACATATTGTCACAGTTGTGATAGCACACTAACTCTACAGCAAATGCTGTTGGGCACATTACAAGTTGTGTGCCCCGGCTGTGCACGGCAGTAACGAAGTATCCACTACTGAAACTGCTGTCCACCTATGCACCGAACCTACAACCACCACAGAAACGACGACGACCAGACGTCACAGACTCCAGCTGAGTGCACAAACAAAGGACGGGTTGCACATACAACTTGTACTGCACATAATACACCTAAAAGGTGATCCTAATAGTTTAAAATGTTTAAGATATCAACACAAGCCAATATTGCTGCTATTGTGTATATATAACAATGTTAGGATTTTGTTTTATTTTGCTTATGGTGTTTTGTGCAGTGCTTAGGCCGCTCTTGC…	1xE7,1xE2,2xE4,1xE5
32	1	100		GGTGTGCTAGAACTGTTAGCCTATTGGAGTTTGTTTTATATTATCAGGAGTAGAGTTAGAAACAGACTTAAAGCAAAGTGTAGTTTGTGTCGCTTGTATG	E6	47	POS	POS	NEG	IDC
33	18	50		GGGGAGATTGGAGACCAATAGTGCAATTCCTGCGATACCAACAAATAGAG	E1	54	POS	POS	NEG	IDC
34	18	145		ATTGTATTGCATTTAGAGCCCCAAAATGAAATTCCGGTTGACCTTCTATGAAGCCAGAATTGAGCTAGTAGTAGAAAGCTCAGCAGACGACCTTCGAGCATTCCAGCAGCTGTTTCTGAACACCCTGTCCTTTGTGTGTCCGTGG	2xE7	41	POS	POS	POS	IDC
35	18	50		AGGTCCACAATGATGCACAAGTGTTGCATGTTTTAAAACGAAAGTTTGCA	E1	54	POS	POS	NEG	IDC
36	18	300		CTACAAGCTACCTGATCTGTGCACGGAACTGAACACTTCACTGCAAGACAACACCTTAATGAAAAACGACGATTTCACAACATAGCTGGGCACTATAGAGAAGCGACTCAGAGGAAGAAAACGATGAAATAGATGGAGTTAATCATCAACGTAGAAAGCTCAGCAGACGACCTTCGAGCATTCCAGCAGCTGTTTCTGAAAACAAATAGAGTTTATAACATTTTTAGGAGCCTTAAAATCATTTTTAAAACAGGAAAATCATATTTTGGAATGAGTTTTATACACTTTATACAAGGAGCA	2xE6, 2xE7, 2xE1	47	POS	POS	NEG	IDC
37	18	50		GCTATGGCTGTTCTGAAGTGGAAGCAACACAGATTCAGGTAACTACAAAT	E1	62	POS	POS	POS	IDC
38	18	100		GCAAGACAGTATTGGAACTTACAGAGGTATTTGAATTTGCATTTAAAGATTATTCAGACTCTGTGTATGGAGACACATTGGAAAAACTAACTAACACTGG	2xE6	78	POS	POS	NEG	IDC
39	18	100		CAAAGACTTACTATTATACAACATGGAATAGATGATAGCAATTTTGATTTCTAAATATTTAAAAGATTGTGCCACAATGTGCAAACATTATAGGCGAGCC	2xE1	56	POS	POS	NEG	IDC
40	18	50		TTGTGCCACAATGTGCAAACATTATAGGCGAGCCCAAAAACGACAAATGA	E1	41	NEG	NEG	POS	IDC
41	18	100		CGGCGACCCTACAAGCTACCTGATCTGTGCACGGAACTGAACACTTCACTCACCTTAATGAAAAACGACGATTTCACAACATAGCTGGGCACTATAGAGG	2xE6	59	NEG	NEG	NEG	IDC
42	4	100		TTTAGATGATGGTAGTCCTATGTATACATTTACTGACGGTACTTGGAAATTTCAAGAAGCAATTCTGACTCATATTGAGTCACAGGAGAGCACTTTGGAA	E1	53	POS	POS	NEG	ILC
43	4	100		ATCAAGCAGCAACTACTGCAGAGACTTTTGAGTTATCTAGAATGGTTCAGATCACTATGCAATGTACGCAGAGGAGGATGCAAATGCTGCTGCTTATTTA	E1	68	NEG	NEG	POS	IDC
44	4	100		TGGGGCTTTCAATTTTAAAGCTTTGCAGGCTGATAAATCTAGTGCTCCTTGATGTCATTGCCACAGTTTGTAAATGGCCAGATTTTTTAAAAATGGGGAA	L1	65	POS	NEG	NEG	ILC
45	63	100		GCTTTATTATCAGGAGTCTTTCGAGGTATCTGAAGTAGAAGAATTACTTAAGTTTGTGCAGACTCTATATAATTAACAATGGTGGGAGAGCAGCCAAATA	E6	64	POS	POS	POS	IDC
46	10	100		ATTGTGCGTCTGCATCGCCCTGCATTAACATCTCGCAGGGGTACTGTACGCCTGGGTCAAAAGTTCAGCATGCGCACACGCAGTGGCAAGGGTATTGGAG	L2	62	POS	POS	NEG	IDC
47	49	100		TCCAGATCCAGATCCACTTCCAGAGGATCCAGAGGGTCCGGAGGATCTGTACCTCCAGAGATTCCAGCCCCAAGAGAACCCGCAGGGGCAGAGGGAGGGG	E4	62	POS	NEG	NEG	IDC
48	49	96		AAGCAGAGGCTCCAGTGCTGTATTGGAGGTTGCCTCTGAACCCACACCCCATTATTCTTACAACAGCCCTCACGTTTAGTTCGCTTTGCCTTTGAT	L2
49	49	50		AAGGGTGTAGCGAGTGGTTTATAGATAATGAAGCAGACTGTAGTGATTTA	E1	63	POS	POS	NEG	IDC
50	24	50		AGAAGTACATCCTATACCTGATGTGCCCACATTTGATACTCCAGTAGTGA	L2	82	POS	NEG	NEG	IDC
S1 Table	HPV gene sequences in 50 breast cancers from The Cancer Genome Atlas data base. Identification by Next Generation Sequencing.
Double click on column E to see full sequence read which can be identified by BLAST
IDC = invasive ductal carcinoma: ILC = invasive lobular carcinoma
