# Supplementary material for: Human Papilloma Viruses and Breast Cancer
Source: Front Oncol. 2015 Dec 16;5:277. doi: 10.3389/fonc.2015.00277 (PMC4679879; doi:10.3389/fonc.2015.00277)
Supplement: Supplementary file 3 [file table_2.xlsx]

## Sheet: Sheet1
Breast to breast cancer
Patient	Age	Diagnosis	HPV		HPV	p16	p53	ER	PR	HER 2	Prolifer
Number		Grade	Sequences		E7 IHC						benign
											breast
1	36	benign	neg		2+	2+	neg	3+	3+	neg	neg
	41	IDC3	HPV 18		1+	neg	2+	3+	3+	neg
2	72	benign	HPV 16		neg	2+	neg	3+	3+	1+	atyp hyp
	75	DCIS			1+	2+	neg	3+	3+	neg
3	33	benign	HPV 45/18		1+	1+	neg	3+	3+	neg	neg
	44	IDC/DCIS	HPV 18		1+	neg	neg	3+	3+	neg
4	42	benign	neg		2+	1+	neg	2+	3+	neg	neg
	45	IDC2	hpv 18		neg	2+	neg	3+	3+	neg
5	45	benign	HPV 16/18		1+	2+	neg				neg
	46	DCIS	HPV 18/		1+	2+	neg	2+	2+
			af019978
6	50	bnign	neg		2+	1+	neg				neg
	60	ILC2	neg		neg	2+	1+	3+	3+	1+
7	62	benign	HPV 124		2+	3+	neg	3+	3+	1+	prolif
	66	DCIS	af019978		1+	2+	neg	3+	2+	neg
8	47	benign	HPV 18		1+	1+	2+	3+	3+	neg	prolif
	56	IDC2	HPV 18		neg	neg	2+	3+	3+	neg
9	46	benign	HPV11/18		neg	3+	neg	3+	3+	1+
	53	IDC2	HPV 18		2+	1+	2+	1+	3+	neg
10	48	Hyperplasia	HPV 18		neg	2+	neg	3+	3+	2+	atyp prol
	52	IDC3	neg		1+	neg	1+	neg	1+	pos
11	35	benign	neg		neg	neg	neg	2+	3+	neg	prolif
	46	IDC	HPV 16		neg	2+	neg	2+	2+	neg
12	58	benign	new HPV		1+	3+	3+				neg
	69	DCIS	HPV 18		2+	2+	2+	3+	2+
13	75	benign	neg		neg	neg	neg	3+	3+	1+	neg
	83	IDC1	neg		neg	2+	neg	3+	3+	neg
14	44	benign	HPV 10/18		2+	2+	neg	3+	3+	neg	neg
	48	IDC2	hpv 10/12/18		2+	neg	1+	2+	2+	neg
15	67	hyperplasia	new HPV			3+					neg
	75	IDC 2	HPV 18			2+
16	65	benign	HPV 16/18		neg						neg
	67	IDC2	HPV 73		neg
17	48	benign	neg		3+	3+	neg	3+	3+	1+	atyp prolif
	54	IDC1	neg		neg	2+	1+	3+	1+	1+
18	47	benign	HPV 18		2+						neg
	48	IDC1	HPV 18		2+	3+	1+	3+	3+	neg
19	53	benign	HPV 18		neg	1+	neg	3+	3+	neg	neg
	62	IDC3	HPV 18		1+	3+	neg	neg	neg	neg
20	33	benign	HPV18/124		neg	neg	neg	2+	3+	neg	neg
	34	IDC2	neg		neg	2+	3+	3+	3+	neg
21	42	benign	HPV 18		3+		neg	3+	3+	neg	neg
	49	IDC2	HPV 18		3+	1+	neg	3+	3+	neg
22	42	benign	HPV 22		1+	1+	neg	2+	3+	neg	prolif
	48	IDC3	af019978		1+	2+	2+	2+	3+	neg
23	48	benign	HPV 18/124								neg
	53	DCIS	neg					2+	2+
24	42	benign	neg			3+	neg				atyp prolif
	47	IDC 2	neg					neg	neg	neg
25	39	benign	HPV 18		2+	neg	2+	3+	3+	neg	prolif
	45	ILC2	HPV 18		2+	1+	2+	2+	2+	neg
26	53	benign	HPV 18/58/af019978		3+	1+	neg	2+	3+	1+	neg
	62	DCIS	HPV 18		3+	1+	neg	3+	2+	neg
27	65	benign	neg			1+	neg	3+	3+	neg	atyp prolif
	67	IDC2	neg			1+	3+	neg	neg	1+
28	73	benign	HPV 3/58			2+	2+	neg	neg	neg	neg
	76	IDC2	HPV 73			neg	2+	3+	3+	neg
29	39	benign	neg		3+	neg	neg	neg	neg	neg	neg
	44	DCIS	neg		neg	2+	3+	2+	2+
30	43	benign	HPV 3			1+	1+	3+	3+	neg	neg
	48	IDC3	HPV 16			neg	3+	neg	neg	1+
31	63	benign	HPV 18		2+	neg	neg	3+	3+	neg	prolif
	68	IDC3	HPV 18		neg	neg	neg	3+	3+	1+
32	62	benign	pos			2+	1+				neg
	68	IDC3	pos			3+	2+	3+	neg	neg
33	68	benign	pos			neg	neg				neg
	77	IDC3	HPV 16/18			3+	neg	neg	1+	neg
34	55	benign	new HPV		neg	1+	neg	3+	2+	neg	prolif
	62	IDC3	neg		neg	neg	3+	pos	pos	pos
35	45	benign	HPV 18		2+	neg	neg				neg
	46	IDC	HPV 18		2+	neg	neg	3+	3+
36	59	benign	HPV 18		1+	neg	neg	3+	3+	neg	neg
	65	ILC2	HPV 18		neg	neg	neg	2+	2+	neg
37	37	benign	neg		2+	2+	neg	3+	3+	1+	prolif
	39	IDC3	HPV 16/18		2+	neg	neg	3+	neg	neg
38	39	benign	HPV 18		2+	2+	neg	2+	3+	neg	neg
	42	DCIS	HPV 18/		1+	2+	2+	2+	3+	3+
			af019878
39	48	benign	HPV 16/18		3+	2+	neg	2+	3+	neg	neg
	54	IDC3	HPV 16/18		2+	neg	3+	neg	neg	1+
40	41	benign	neg			neg	neg	neg	pos	neg	neg
	49	IDC1	neg			neg	neg	3+	3+	neg
41	63	benign			1+	2+	neg	3+	3+	neg
	67	IDC3	HPV 18		3+	3+	neg	neg	2+	1+
S2 Table	Benign and subsequent breast cancer.				HPV types, HPV E7 protein, p16, p53, ER, PR, HER2, proliferation in benign breast.
Data based on PCR and immunohistochemistry
DCIS = ductal carcinoma in situ, IDC = invasive ductal carcinoma, ILC = invasive lobular carcinoma
