# Supplementary material for: Human Papilloma Viruses and Breast Cancer
Source: Front Oncol. 2015 Dec 16;5:277. doi: 10.3389/fonc.2015.00277 (PMC4679879; doi:10.3389/fonc.2015.00277)
Supplement: Supplementary file 4 [file table_3.xlsx]

## Sheet: Sheet1
Normal	Age	HPV		Benign	Age	Benign	HPV		Age	Later	HPV
breast	years			breast	years	breast			years	breast
donor				patient						cancer
A	46	neg		1	36	benign	neg		41	IDC3	HPV 18
B	19	pos		2	72	benign	HPV 16		75	DCIS
C	19	neg		3	33	benign	HPV 45/18		44	IDC/DCIS	HPV 18
D	33	pos		4	42	benign	neg		45	IDC2	hpv 18
E	19	neg		5	45	benign	HPV 16/18		46	DCIS	HPV 18/
											af019978
F	55	neg		6	50	benign	neg		60	ILC2	neg
G	46	pos		7	62	benign	HPV 124		66	DCIS	af019978
H	44	neg		8	47	benign	HPV 18		56	IDC2	HPV 18
I	24	neg		9	46	benign	HPV11/18		53	IDC2	HPV 18
J	49	neg		10	48	Hyperplasia	HPV 18		52	IDC3	neg
K	21	neg		11	35	benign	neg		46	IDC	HPV 16
L	28	pos		12	58	benign	new HPV		69	DCIS	HPV 18
M	55	neg		13	75	benign	neg		83	IDC1	neg
N	22	neg		14	44	benign	HPV 10/18		48	IDC2	hpv 10/12/18
O	26	neg		15	67	hyperplasia	new HPV		75	IDC 2	HPV 18
P	27	neg		16	65	benign	HPV 16/18		67	IDC2	HPV 73
Q	45	pos		17	48	benign	neg		54	IDC1	neg
R	61	neg		18	47	benign	HPV 18		48	IDC1	HPV 18
S	27	pos		19	53	benign	HPV 18		62	IDC3	HPV 18
T	55	neg		20	33	benign	HPV18/124		34	IDC2	neg
U	28	neg		21	42	benign	HPV 18		49	IDC2	HPV 18
				22	42	benign	HPV 22		48	IDC3	af019978
				23	48	benign	HPV 18/124		53	DCIS	neg
				24	42	benign	neg		47	IDC 2	neg
				25	39	benign	HPV 18		45	ILC2	HPV 18
				26	53	benign	HPV 18/58/af019978		62	DCIS	HPV 18
				27	65	benign	neg		67	IDC2	neg
				28	73	benign	HPV 3/58		76	IDC2	HPV 73
				29	39	benign	neg		44	DCIS	neg
				30	43	benign	HPV 3		48	IDC3	HPV 16
				31	63	benign	HPV 18		68	IDC3	HPV 18
				32	62	benign	pos		68	IDC3	pos
				33	68	benign	pos		77	IDC3	HPV 16/18
				34	55	benign	new HPV		62	IDC3	neg
				35	45	benign	HPV 18		46	IDC	HPV 18
				36	59	benign	HPV 18		65	ILC2	HPV 18
				37	37	benign	neg		39	IDC3	HPV 16/18
				38	39	benign	HPV 18		42	DCIS	HPV 18/
											af019878
				39	48	benign	HPV 16/18		54	IDC3	HPV 16/18
				40	41	benign	neg		49	IDC1	neg
				41	63	benign			67	IDC3	HPV 18
Supplementary Table 3.
Age of normal breast donors, benign, breast cancer patients. HPV identification.
DCIS = ductal carcinoma in situ, IDC = invasive ductal carcinoma, ILC = invasive lobular carcinoma
